# Supplementary material for: Clinical and biochemical footprints of inherited metabolic diseases. XIV. Metabolic kidney diseases
Source: Mol Genet Metab. Author manuscript; Available in PMC 2025 Jan 21. (PMC11747985; doi:10.1016/j.ymgme.2023.107683)
Supplement: 1 [file NIHMS2044634-supplement-1.xlsx]

## Sheet: Groups
Supplemental Table 1. Categories of kidney disease and corresponding clinical signs and symptoms reported in inherited metabolic diseases.
Tubulopathy
Chronic interstitial nephritis
Electrolyte changes
Exercise-induced acute kIdney failure with acute tubular necrosis
Hypophosphaturia
Kidney salt loss
Kidney tubular acidosis
Kidney tubulopathy
Kidney tubulopathy, generalized
Kidney tubulopathy, proximal
Tubular atrophy
Tubulointerstitial nephritis
Nephritis
Renal Fanconi Syndrome
Glomerular diseases
Diffuse mesangial sclerosis
Focal Segmental Glomerulosclerosis
Glomerular basement membrane lamellation
Glomerulonephritis
Glomerulopathy
Glomerulosclerosis
Haematuria
Haemolytic uraemic syndrome
Hematuria
Hemolytic uremic syndrome (atypical)
Hyperfiltration
Nephrotic syndrome
Proteinuria
Reduced glomerular filtration rate
Kidney cysts
Polycystic kidney
Kidney cysts
Small medullary cysts
Kidney stones
Nephrocalcinosis
Nephrolithiasis
Urolithiasis
Urolithiasis, cystine stones
Urolithiasis, xanthine stones
Malformations/anomalies
Hypoplastic kidney
Hypoplastic or absent kidneys
Kidney dysplasia
Malformations (kidney)
Nephromegaly
Kidney anomalies
Kidney hypoplasia
Agenesis of left kidney
Athropic kidney
Congenital kidney anomalies
Horseshoe kidney
Pelvic kidney
Kidney agenesis
Others (multiple)
Kidney failure
Nephropathy
Progressive kIdney impairment
Hydronephrosis
Obstructive uropathy
Polydipsia
Polyuria
Kidney artery calcification
Kidney colic
Kidney dysfunction
Kidney enlargement
Kidney failure
Kidney failure, acute
Kidney failure, chronic
Kidney failure, end stage
Kidney insufficiency
Kidney osteodystrophy
Temporary impairment of kidney function
Unilateral hydronephrosis
Urinary infections
