# Supplementary material for: Clinical and biochemical footprints of inherited metabolic diseases. XIV. Metabolic kidney diseases
Source: Mol Genet Metab. Author manuscript; Available in PMC 2025 Jan 21. (PMC11747985; doi:10.1016/j.ymgme.2023.107683)
Supplement: 2 [file NIHMS2044634-supplement-2.xlsx]

## Sheet: Disorders
Supplemental Figure 2. List of inherited metabolic disorders presenting with kidney phenotypes, laboratory findings, OMIM references and hyperlinked IEMbase IDs.
Name (n=190)	Gene	OMIM#	IEMcode#	Inheritance	Tubulopathy	Glomerular diseases	Kidney cysts	Kidney stones	Malformations/anomalies	Others (multiple)	Laboratory investigations
INTERMEDIARY METABOLISM: NUTRIENTS (n=31)
Urea cycle disorders and hyperammonemias
Ornithine transcarbamylase deficiency	OTC	311250	IEM0058	XL						Kidney insufficiency	Ammonia (B), ASAT/ALAT (P), Urea (P), Amino acids (P), Orotic acid (U)
Argininosuccinate synthetase deficiency	ASS	215700	IEM0059	AR						Kidney insufficiency	Ammonia (B), ASAT/ALAT (P), Urea (P), Amino acids (P), Orotic acid (U)
Argininosuccinate lyase deficiency	ASL	207900	IEM0060	AR						Kidney insufficiency	Ammonia (B), ASAT/ALAT (P), Urea (P), Amino acids (P), Orotic acid (U)
Disorders of amino acid transport
Nephropathic cystinosis	CTNS	219800 219900 219750	IEM0873	AR	Renal Fanconi Syndrome			Nephrocalcinosis Nephrolithiasis		Polyuria Kidney failure Kidney failure, chronic Kidney osteodystrophy	Amino acids (P), Cystine (WBC, PMN)
Cystinuria type A	SLC3A1	220100	IEM0068	AR				Urolithiasis Urolithiasis, cystine stones		Obstructive uropathy Kidney failure Kidney failure, chronic Urinary Infections Hematuria	Amino acids (P), Cystine (WBC, PMN)
Cystinuria type B	SLC7A9	220100	IEM0069	AD, AR				Urolithiasis Urolithiasis, cystine stones		Obstructive uropathy Kidney failure Kidney failure, chronic Urinary Infections Hematuria	Amino acids (P), Cystine (WBC, PMN)
Lysinuric protein intolerance	SLC7A7	222700	IEM0070	AR	Nephritis Kidney failure, end stage	Glomerulonephritis				Kidney failure	Amino acids (P, U), Ammonia (P), Ferritin (S), Lipid panel (S), Orotic acid (U)
Dicarboxylic aminoaciduria	SLC1A1	222730	IEM0071	AR				Urolithiasis			Amino acids (U)
Blue diaper syndrome	PCSK1?	211000	IEM1521	AR				Nephrocalcinosis			Calcium (P)
Organic acidurias
Propionic acidemia due to propionyl-CoA carboxylase subunit alpha deficiency	PCCA	232000	IEM0124	AR						Kidney failure Kidney failure, chronic Temporary impairment of Kidney function	Acyglycines (U), Amino acids (P), Organic acids (U), Acylcarnitines (P,DBS)
Propionic acidemia due to propionyl-CoA carboxylase subunit beta deficiency	PCCB	232000	IEM0125	AR						Kidney failure Kidney failure, chronic Temporary impairment of Kidney function	Acyglycines (U), Amino acids (P), Organic acids (U), Acylcarnitines (P,DBS)
Glutaryl-CoA dehydrogenase deficiency	GCDH	231670	IEM0134	AR						Kidney failure, acute	ASAT/ALAT (P); Organic acids (U); Acylcarnitines (U, P, DBS)
Methylmalonic aciduria due to methylmalonyl-CoA mutase deficiency	MMUT	251000	IEM0127	AR	Kidney tubulopathy Tubulointerstitial nephritis Nephritis	Reduced glomerular filtration rate				Progressive Kidney impairment	Amino acids (P); Organic acids (U); Acylcarnitines (U, P, DBS); Anion gap
Disorders of tyrosine metabolism
Homogentisic acid oxidase deficiency Alkaptonuria	HGD	203500	IEM0094	AR				Kidney stones		Kidney failure	Homogentisate (U)
Fumarylacetoacetase deficiency Tyrosinemia type 1	FAH	276700	IEM0096	AR	Kidney tubulopathy			Nephrocalcinosis		Kidney enlargement Kidney failure Kidney failure, chronic	Amino acids (P); Organic acids (U); Succinylacetone (DBS)
Disorders of the metabolism of sulfur-containing amino acids and hydrogen sulfide
MIT sulfur dioxygenase deficiency Ethylmalonic encephalopathy	ETHE1	602473 608451	IEM0106	AR		Hematuria					Organic acid (U), acylcarnitines (P), thiosulphate (P), lactate (B)
Disorders of ornithine, proline and hydroxyproline metabolism
MIT 4-hydroxy-2-oxoglutarate aldolase 1 deficiency deficiency Primary hyperoxaluria type 3	HOGA1	613616	IEM0906	AR				Nephrocalcinosis Nephrolithiasis		Kidney colic Kidney failure Kidney failure, chronic Urinary Infections Hematuria	Oxalic acid (P,U), Organic acids (U)
Disorders of lysine, hydroxylysine, and tryptophan metabolism
3-Hydroxykynureninase deficiency	KYNU	605197	IEM0162	AR					Kidney hypoplasia		3-Hydroxykynurenine (P, U), NAD+ (P), Kynurenine (U), Xanthurenic acid (U)
3-hydroxyanthranilic acid 3,4-dioxygenase deficiency	HAAO	604521	IEM0163	AR					Kidney hypoplasia		3-Hydroxyanthranilic acid (P)
Disorders of glutathione metabolism
5-Oxoprolinase deficiency	OPLAH	260005	IEM0052	AR				Urolithiasis		Kidney colic	5-Oxoproline (U)
Other disorders of peptide metabolism
X-prolyl aminopeptidase 3 deficiency	XPNPEP3	613159	IEM0145	AR				Nephrolithiasis		Kidney insufficiency	DNA
Disorders of galactose and fructose metabolism
Aldolase B deficiency Hereditary fructose intolerance	ALDOB	229600	IEM0326	AR	Kidney tubulopathy						Glycerol (U), Glucose (P), Coagulation factors (P)
Disorders of gluconeogenesis
Pyruvate carboxylase deficiency	PC	266150	IEM0372	AR	Kidney tubular acidosis						Amino acids (P), Lactate (P), Glucose (P), 3-OH-Butyrate/Acetoacetate (P)
Disorders of glycogen metabolism
Glucose-6-phosphatase deficiency GSD1a	G6PC	232200	IEM0370	AR		Glomerulosclerosis Hyperfiltration				Kidney enlargement	ASAT/ALAT (P), Lactate (P), Glucose (S), Glycogen (L), Biotinidase (P)
Glucose-6-phosphate transporter deficiency GSD 1b	SLC37A4	232220	IEM0355	AR		Glomerulosclerosis Hyperfiltration					ASAT/ALAT (P), CK (P), Lactate (P), Glucose (P), Biotinidase (P)
Disorders of pentose metabolism
Transaldolase deficiency	TALDO1	606003	IEM0329	AR	Kidney tubulopathy			Nephrocalcinosis		Kidney failure Kidney failure, chronic	ASAT/ALAT (P), ALP (S), GGT (S), Glucose (S), Total/direct bilirubin (S), Ferritin (S), Polyol (U)
Disorders of carbohydrate transmembrane transport and absorption
Glucose transporter 2 deficiency Fanconi-Bickel syndrome	SLC2A2	227810	IEM0316	AR	Kidney tubular acidosis Kidney tubulopathy Kidney tubulopathy, generalized	Hyperfiltration			Nephromegaly	Kidney failure	AST/ALT (P), Glucose (S), Amino acids (U), Urinalysis, Lipid panel (S), Oligosaccharide (U), Galactose (RBC)
Intestinal sodium-glucose cotransporter 1 deficiency	SLC5A1	606824	IEM0317	AR				Urolithiasis			Glucose (U), Reducing sugars (stool)
Sucrase-isomaltase deficiency	SI	222900	IEM0318	AR				Urolithiasis			DNA
Lactase deficiency	LCT	223000	IEM0320	AR				Urolithiasis			Reducing sugars (stool)
INTERMEDIARY METABOLISM: ENERGY (n=46)
Disorders of carnitine metabolism
Carnitine palmitoyltransferase 1A deficiency	CPT1A	255120	IEM0628	AR	Kidney tubular acidosis						Organic acids (U), Acylcarnitines (DBS, P)
Carnitine palmitoyltransferase 2 deficiency	CPT2	255110	IEM0629	AR					Malformations (kidney)		Organic acids (U), Acylcarnitines (DBS, P)
Disorders of MIT fatty acid oxidation											Organic acids (U), Acylcarnitines (DBS, P), ASAT/ALAT (P), CK (P)
Electron transfer flavoprotein α subunit deficiency	ETFA	231680	IEM0238	AR			Kidney cysts		Congenital kidney anomalies		Amino acids (P), Organic acids (U), Acylcarnitines (P,DBS), Acyglycines (U)
Electron transfer flavoprotein β subunit deficiency	ETFB	231680	IEM0239	AR			Kidney cysts		Congenital kidney anomalies		Amino acids (P), Organic acids (U), Acylcarnitines (P,DBS), Acyglycines (U)
Multiple acyl-CoA dehydrogenase deficiency	ETFDH	231675	IEM0240	AR			Kidney cysts		Congenital kidney anomalies		Amino acids (P), Organic acids (U), Acylcarnitines (P,DBS), Acyglycines (U)
Disorders of creatine metabolism
Arginine:glycine amidinotransferase aggregation syndrome Fanconi renotubular syndrome type 1	GATM	134600	IEM0043	AD	Kidney tubular acidosis					Kidney failure	Creatinine (P, U), Guanidino compounds (P, U)
Disorders of mtDNA-encoded oxidative phosphorylation proteins
NADH dehydrogenase core subunit 5 deficiency	MT-ND5	252010	IEM0435	MIT						Kidney failure	Lactate (P)
Disorders of mtDNA-encoded tRNA and rRNA
MIT tRNA(Leu) 1 deficiency	MT-TL1	590050	IEM0540	MIT						Kidney insufficiency	Lactate (P)
MIT tRNA(Leu) 2 deficiency	MT-TL2	590055	IEM0541	MIT						Kidney failure Kidney failure, acute	Lactate (P)
MIT tRNA(Phe) deficiency	MT-TF	590070	IEM0544	MIT						Kidney insufficiency	Lactate (P)
Disorders of complex I subunits and assembly factors
Complex I assembly factor 2 deficiency	NDUFAF2	618233	IEM0438	AR	Kidney tubular acidosis						Lactate (P)
Transmembrane protein 126B deficiency	TMEM126B	618250	IEM0446	AR	Kidney tubular acidosis						Lactate (P)
Disorders of complex III subunits and assembly factors
BCS1L deficiency GRACILE syndrome	BCS1L	603358	IEM0458	AR	Kidney tubulopathy Kidney tubulopathy, proximal Kidney Fanconi Syndrome						DNA
UQCC2 deficiency	UQCC2	615824	IEM1077	AR	Kidney tubulopathy						Lactate (P)
Disorders of complex IV subunits and assembly factors
TACO1 deficiency	TACO1	220110	IEM0477	AR	Kidney tubulopathy						Lactate (P)
Cytochrome c oxidase assembly factor 10 deficiency	COX10	220110 256000	IEM0470	AR	Proximal tubulopathy						Lactate (P), Hemoglobin (B)
Cytochrome c oxidase subunit NDUFA4 (COXFA4) deficiency	NDUFA4		IEM1149	AR	Kidney tubular acidosis						Lactate (P)
Disorders of complex V subunits and assembly factors
Transmembrane protein 70 deficiency	TMEM70	614052	IEM0486	AR	Kidney tubulopathy						CK (P), Lactate (P), Ammonia (P), 3-Methylglutaconic acid (U)
MIT ATP synthase F1 assembly factor 2 deficiency	ATPAF2	604273	IEM1151	AR					Kidney hypoplasia		Lactate (P), Organic acids (U)
Disorders of coenzyme Q10 biosynthesis
Prenyl diphosphate synthase subunit 1 deficiency	PDSS1	607429 607426	IEM0618	AR		Nephrotic syndrome					DNA
Prenyl diphosphate synthase subunit 2 deficiency	PDSS2	614652	IEM0619	AR		Nephrotic syndrome					Lactate (P), CoQ10 (M, P, WBC)
Coenzyme Q2 polyprenyltranferase deficiency	COQ2	609825 607426	IEM0620	AR		Nephrotic syndrome					Lactate (P), CoQ10 (M, P, WBC)
Coenzyme Q6 monooxygenase deficiency	COQ6	614650	IEM0622	AR		Nephrotic syndrome					DNA
Coenzyme Q7 hydroxylase deficiency	COQ7	616733	IEM0623	AR					Kidney dysplasia	Kidney dysfunction	Lactate (P), Organic acids (U)
Coenzyme Q8B (ADCK4) deficiency	COQ8B	615573	IEM0625	AR		Nephrotic syndrome Proteinuria				Kidney failure Kidney failure, chronic Kidney failure, end stage	Albumin (S), Proteins, total (U)
Coenzyme 9 deficiency	COQ9	614654	IEM0626	AR	Kidney tubulopathy						Lactate (P), CoQ10 (M, P, WBC)
Disorders of lipoic acid and iron-sulfur metabolism
NFS1 deficiency	NFS1	603485	IEM1123	AR						Kidney failure	Lactate (P)
Disorders of MIT nucleotide pool maintenance
MPV17 deficiency	MPV17	256810	IEM0494	AR	Kidney tubulopathy						Glucose (P); GGT (P); Activity respiratory chain complexes (I, III, IV, and V)
Mitochondrial thymidine kinase 2 deficiency	TK2	609560 188250	IEM0496	AR						Kidney failure	CK (P), Lactate (P)
MIT ribonucelotide reductase subunit 2 deficiency	RRM2B	604712	IEM0497	AD, AR	Kidney tubulopathy						Lactate (P), Amino acids (P)
Disorders of mtDNA replication and maintenance
Single-stranded DNA-binding protein 1 deficiency	SSBP1	165510	IEM1533	AD						Nephropathy	DNA
tRNA methyltransferase 5 deficiency	TRMT5	616539	IEM0513	AR	Kidney tubulopathy						Lactate (P)
MIT RNA polymerase deficiency	POLRMT	601778	IEM1534		Renal Fanconi Syndrome						Lactate (P), 5-Methyl-THF (CSF)
TWINKLE mitochondrial DNA helicase deficiency	TWNK	271245 616138	IEM0495	AR	Proximal tubulopathy						DNA
Disorders of MIT transcript processing and modification
Mitochondrial transcription factor A deficiency	TFAM	617156	IEM1153	AR	Kidney tubulopathy						ASAT/ALAT (P), Albumin (S), Bilirubin, conjugated (P)
Disorders of MIT aminoacyl-tRNA synthetases
MIT leucyl-tRNA synthetase deficiency	LARS2	615300	IEM0560	AR						Kidney dysfunction	Lactate (P)
MIT seryl-tRNA synthetase deficiency	SARS2	613845	IEM0563	AR	Kidney salt loss					Polyuria Kidney failure	Lactate (P), Uric acid (S)
MIT prolyl-tRNA synthetase deficiency	PARS2	612036	IEM1078	AR						Progressive Kidney impairment	Lactate (P)
Disorders of the mitoribosome
MIT ribosomal large subunit 3 deficiency	MRPL3	614582	IEM0516	AR	Tubulointerstitial nephritis Nephritis						Lactate (P), Ammonia (P)
RMND1 deficiency	RMND1	614922	IEM0524	AR						Kidney failure	Lactate (P)
MIT ribosomal large subunit 44 deficiency	MRPL44	615395	IEM0517	AR						Kidney insufficiency	Lactate (P)
Combined Oxidative Phosphorylation Defect 5	MRPS22	611719	IEM0520	AR	Kidney tubulopathy						Lactate (P)
MIT ribosomal small subunit 7 deficiency	MRPS7	617872	IEM1156	AR						Kidney dysfunction	Lactate (P)
Disorders of MIT protein quality control
HSPA9 deficiency	HSPA9	182170	IEM0597	AR					Hypoplastic kidney		Bone marrow stain; DNA
FBXL4 deficiency	FBXL4	615471	IEM0502	AR	Kidney tubular acidosis						Lactate (P)
Miscellaneous disorders associated with MIT dysfunction
Maternally Inherited Deafness and Diabetes Ballinger-Wallace Syndrome	MT-TL1, MT-TE, MT-TK	520000	IEM1504	MIT		Focal Segmental Glomerulosclerosis Glomerulosclerosis					Glucose (P)
INTERMEDIARY METABOLISM: OTHERS (n=5)
Disorders of glyoxylate and oxalate metabolism
Glyoxylate reductase/hydroxypyruvate reductase deficiency Primary hyperoxaluria type 2	GRHPR	260000	IEM0905	AR				Nephrocalcinosis Nephrolithiasis		Kidney colic Kidney failure Kidney failure, chronic Urinary Infections Hematuria	Oxalic acid (U, P), Glyceric acid (U), Creatinine (P), Urea (P)
Hydroxyacid oxidase 1 deficiency	HAO1	605023	IEM0904	AR				Nephrolithiasis			Oxalic acid (P,U), Glycolic acid (P,U)
Oxalate transporter deficiency	SLC26A1	167030	IEM0907	AR				Nephrolithiasis		Kidney failure Kidney failure, acute	Oxalic acid (U)
Alanine-glyoxylate aminotransferase deficiency (peroxisomal) Primary hyperoxaluria type 1	AGXT	259900	IEM0903	AR				Nephrocalcinosis Nephrolithiasis		Kidney colic Kidney failure Kidney failure, chronic Urinary Infections Hematuria	Oxalic acid (U, P), Glycolic acid (P, U), Creatinine (P), Urea (P)
SLC26A6 deficiency	SLC26A6	610068	IEM1911	AD				Urolithiasis		Kidney colic	Oxalic acid (U), Citric acid (U)
LIPID METABOLISM AND TRANSPORT (n=21)
Disorders of peroxisomal fatty acid oxidation
Peroxisomal straight-chain acyl-CoA oxidase deficiency	ACOX1	264470	IEM0884	AR			Kidney cysts				VLCFA (P), Plasmalogens (P)
D-bifunctional protein deficiency Pseudo-Zellweger syndrome	HSD17B4	261515	IEM0885	AR			Kidney cysts				VLCFA (P), Plasmalogens (P), Organic acids (U)
L-bifunctional protein deficiency Fanconi renotubular syndrome type 3	EHHADH	615605	IEM0886	AR	Kidney tubulopathy Kidney tubulopathy, proximal Kidney Fanconi Syndrome						Amino acids (U), Glucose (U), Proteins, total (P)
Phytanoyl-CoA hydroxylase deficiency Refsum disease	PHYH	266500	IEM0888	AR		Haematuria					Pipecolic acid (P, U), Phytanic acid (S, U), Protein (CSF)
Disorders of glycerolipid metabolism
Lipin 1 deficiency	LPIN1	268200	IEM0657	AR						Kidney failure, acute	CK (P), Myoglobin (U)
Disorders of glycerophospholipid metabolism
Phosphatidylinositol 4,5-bisphosphate-5-phosphatase deficiency Lowe syndrome	OCRL	309000	IEM0692	XL		Proteinuria				Kidney failure Kidney failure, acute	Amino acids (U); Cholesterol (S); Phosphate (U)
Phosphatidylinositol 4,5-bisphosphate-5-phosphatase deficiency Dent disease type 2	OCRL	300555	IEM0692	XL	Kidney tubulopathy Kidney tubulopathy, proximal			Nephrocalcinosis		Kidney insufficiency	Amino acids (U); Cholesterol (S); Phosphate (U)
Peroxin 5 deficiency Zellweger	PEX5	214110	IEM0892	AR			Kidney cysts				ASAT/ALAT (P), VLCFA (P), Pipecolic acid (P, U)
Diacylglycerol kinase ε deficiency	DGKE	615008	IEM0675	AR		Glomerulopathy Hemolytic uremic syndrome (atypical)				Progressive Kidney impairment	DNA
Phosphatidylinositol 4,5-bisphosphate phospholipase C ε1 deficiency	PLCE1	610725	IEM0711	AR		Diffuse mesangial sclerosis Focal Segmental Glomerulosclerosis Glomerulosclerosis Nephrotic syndrome Proteinuria					Albumin (S), Proteins, total (P)
Phosphatidylinositol-4-phosphate 3-kinase catalytic subunit type 2 alpha deficiency	PIK3C2A	618440	IEM1265	AR				Nephrocalcinosis			Calcium (P), Mucopolysaccharides (U)
Disorders of sphingolipid synthesis and recycling
Sphingosine-1-phosphate lyase deficiency	SGPL1	617575	IEM0682	AR		Nephrotic syndrome				Kidney insufficiency	ACTH (P); Glucose (P); Triglycerides (S); Albumin (U)
Disorders of sterol biosynthesis
CHILD syndrome, dominant	NSDHL	308050	IEM0747	XL					Kidney hypoplasia Kidney agenesis		Sterols (P)
Chondrodysplasia punctata 2, dominat Conradi-Hünermann syndrome	EBP	302960	IEM0749	XL					Kidney anomalies Kidney hypoplasia		Sterols (P)
Sterol C5-desaturase deficiency Lathosterolosis	SC5D	607330	IEM0751	AR							Sterols (P)
3β-hydroxysterol-delta24-reductase deficiency Desmosterol reductase deficiency	DHCR24	602398	IEM0752	AR					Kidney hypoplasia Kidney agenesis		Sterols (P)
7-dehydrocholesterol reductase deficiency Smith-Lemli-Opitz syndrome	DHCR7	270400	IEM0753	AR					Kidney hypoplasia Kidney agenesis		ASAT/ALAT (P), Lipid panel (S), 7/8-Dehydrocholesterol (P)
Disorders of bile acid metabolism
Sterol 27-hydroxylase deficiency Cerebrotendinous Xanthomatosis	CYP27A1	213700	IEM0782	AR						Kidney insufficiency	Lipid panel (S); Sterols (P); Cholestane pentol glucuronide (U); 25-Hydroxy-Vitamin D (P)
Mixed hyperlipidemias
Lipoprotein glomerulopathy	APOE	611771	IEM0727	AD		Glomerulopathy				Kidney failure	Lipid panel (S)
Disorders of high-density lipoprotein (HDL) metabolism
Lecithin cholesterol acyl transferase deficiency (LCAT)	LCAT	606967 245900	IEM0734	AR		Proteinuria				Kidney failure	LDL/HDL cholesterol (P), Triglycerides (P), Apolipoprotein A-I
Hereditary apolipoprotein A1-related amyloidosis	APOA1	105200	IEM0737	AD		Hematuria					Lipid panel (S), Apolipoprotein A-I
METABOLISM OF HETEROCYCLIC COMPOUNDS (n=27)
Disorders of pyrimidine metabolism
Dihydroorotate dehydrogenase deficiency	DHODH	263750 126064	IEM0002	AR					Kidney anomalies		N-Carbamyl asparate (U), Purines and pyrimidines (U),
Uridine monophosphate synthase deficiency	UMPS	258900	IEM0003	AR				Urolithiasis		Haematuria	Purines and pyrimidines (U)
Disorders of purine metabolism
Phosphoribosyl pyrophosphate synthetase 1 superactivity	PRPS1	300661	IEM0007	XL				Urolithiasis			Lactate (P), DNA
Xanthine oxidase deficiency	XDH	278300 607633	IEM0016	AR				Urolithiasis Urolithiasis, xanthine stones		Kidney failure Kidney failure, acute	Purines and pyrimidines (U, P), Uric acid (U)
Hypoxanthine guanine phosphoribosyltransferase deficiency Lesch-Nyhan syndrome	HPRT1	300322 308000	IEM0017	XL				Urolithiasis		Kidney failure Kidney failure, acute Urinary Infections Haematuria	Uric acid (U, P), Purines (U)
Adenine phosphoribosyl transferase deficiency	APRT	102600	IEM0018	AR				Urolithiasis		Kidney colic Kidney failure Kidney failure, acute Kidney failure, chronic Hematuria	Purines and pyrimidines (U, P)
Urate transporter 1 deficiency	SLC22A12	220150	IEM0024	AR	Exercise-induced acute Kidney failure with acute tubular necrosis			Urolithiasis		Kidney failure	Uric acid (P, U)
Urate voltage-driven efflux transporter 1 deficiency	SLC2A9	612076	IEM0025	AR	Exercise-induced acute Kidney failure with acute tubular necrosis					Kidney failure	Uric acid (P)
Disorders of ectonucleotide and nucleic acid metabolism
3’ Repair exonuclease 1 deficiency	TREX1	192315	IEM0026	AD						Nephropathy	ASAT/ALAT (P), Blood count (B), Interferon-alpha (B), Pterins (CSF), C26:0 lysophosphatidylcholine
ABCC6 deficiency, severe	ABCC6	614473	IEM0036	AR				Nephrocalcinosis		Kidney artery calcification	Pyrophosphate (S), Lactate (P), DNA
Ectonucleotide pyrophosphatase-phosphodiesterase 1 deficiency	ENPP1	208000, 613312	IEM0037	AR	Hyperphosphaturia					Kidney artery calcification	ALP (P); Calcium (P); Phosphate (P)
Disorders of non-MIT tRNA processing and aminoacyl-tRNA synthetases
Galloway-Mowat syndrome, YRDC type	YRDC	612276	IEM1293	AR		Nephrotic syndrome					DNA
Galloway-Mowat syndrome, GON7 type	GON7	617436	IEM1294	AR		Nephrotic syndrome					DNA
Galloway-Mowat syndrome type 2	LAGE3	301006	IEM1295	XL		Nephrotic syndrome					DNA
Galloway-Mowat syndrome type 3	OSGEP	617729	IEM1296	AR		Nephrotic syndrome					DNA
Galloway-Mowat syndrome type 4	TP53RK	617730	IEM1297	AR		Nephrotic syndrome Proteinuria					DNA
Galloway-Mowat syndrome type 5	TPRKB	617731	IEM1298	AR		Nephrotic syndrome Proteinuria					DNA
Galloway-Mowat syndrome type 6	WDR4	605924	IEM1300	AR		Nephrotic syndrome					DNA
Phenylalanyl-tRNA synthetase subunit beta deficiency	FARSB	613658	IEM1314	AR		Proteinuria					DNA
Nephrotic syndrome, type 18 (NUP133)	NUP133	618177	IEM1903	AR		Nephrotic syndrome Proteinuria					Albumin (S), Proteins, total (U)
Nephrotic syndrome, type 11 (NUP107)	NUP107	618177 618348	IEM1904	AR		Nephrotic syndrome					DNA
Disorders of ribosomal biogenesis
RBM28 deficiency	RBM28	612079	IEM1679	AR						Kidney insufficiency	IGF1 (P), Sterpoids (P)
Disorders of heme synthesis and degradation
Coproporphyrinogen oxidase deficiency Hereditary coproporphyria	CPOX	121300	IEM0792	AD						Kidney failure	Urobilinogen (U), Porphyrines (U), Delta-ALA (U)
Delta-aminolevulinate dehydratase deficiency Doss porphyria	ALAD	125270	IEM0788	AR						Kidney failure	Porphyrines (U), Delta-ALA (U)
Protoporphyrinogen oxidase deficiency Porphyria variegata	PPOX	176200	IEM0794	AD						Kidney failure	PBG (U); Porphyrins (U, stools); Fluorescence scanning (P)
Porphobilinogen deaminase deficiency Acute intermittent porphyria	HMBS	176000	IEM0789	AD/AR						Kidney failure	Porphyrins (U); Porphobilinogen (U), Delta-ALA (U); DNA
Disorders of heme degradation and bilirubin metabolism
Heme oxygenase 1 deficiency	HMOX1	614034	IEM0800	AR		Hematuria Proteinuria					Bilirubin (P), Haptoglobin (S), Proteins, total (P)
COMPLEX MOLECULE AND ORGANELLE METABOLISM (n=36)
Disorders of N-linked protein glycosylation
PMM2-CDG Phosphomannomutase 2 deficiency	PMM2	601785	IEM0908	AR		Proteinuria	Kidney cysts			Kidney enlargement	ASAT/ALAT (P), Lipid panel (S), Sialotransferrins (S), Albumin (S), Factor XI (B),
ALG1-CDG Mannosyltransferase 1 deficiency	ALG1	608540	IEM0914	AR		Nephrotic syndrome					Sialotransferrins (S), IGG (P), B cells, circulating (blood), Protein C (S)
ALG9-CDG Mannosyltransferase 7-9 deficiency	ALG9	608776	IEM0919	AR			Kidney cysts				Lipid panel (S), Sialotransferrins (S), Albumin (S), Factor XI (B)
ALG8-CDG Glucosyltransferase 2 deficiency	ALG8	608104	IEM0922	AD, AR	Kidney tubulopathy		Kidney cysts				CK (P), Sialotransferrins (S), Albumin (S), Factor IX and XII (B), Antithrombin III (P)
GANAB-CDG Alpha glucosidase II deficiency	GANAB	600666	IEM0928	AD			Polycystic Kidney				Sialotransferrins (S)
PRKCSH-CDG	PRKCSH	174050	IEM0929	AD			Polycystic Kidney				Sialotransferrins (S)
FUT8-CDG α-1,6-fucosyltransferase deficiency	FUT8	618005	IEM0932	AR				Nephrocalcinosis			Glucose (P); Blood count
ALG5-CDG	ALG5	604565	IEM1933	AD			Polycystic Kidney		Athropic Kidney	Kidney failure	DNA
B3GALTL-CDG O-Fucose-specific beta-1,3-N-glucosyltransferase deficiency	B3GLCT	261540	IEM0970	AR						Hydronephrosis	DNA
B4GAT1-CDG β-1,4-glucuronyltransferase 1 deficiency	B4GAT1	615287	IEM0943	AR			Kidney cysts		Kidney dysplasia	Hydronephrosis	CK (P), DNA
Disorders of lipid glycosylation
Hyperuricemic nephropathy, familial juvenile 1	UMOD	162000	IEM1499	AD	Chronic interstitial nephritis Tubular atrophy Nephritis		Small medullary cysts			Nephropathy Kidney failure	Uric acid (P)
Disorders of multiple glycosylation pathways
DHDDS-CDG Dehydrodolichyl diphosphate synthase deficiency	DHDDS	613861;608172	IEM0991	AR						Kidney failure Kidney failure, acute	DNA
Other disorders of glycan metabolism
N-glycanase 1 deficiency	NGLY1	615273	IEM1032	AR						Kidney insufficiency	Oligosaccharides (U)
Peroxisomal biogenesis disorders
Peroxin 1 deficiency Zellweger	PEX1	234580 214100 601539	IEM0889	AR			Kidney cysts				VLCFA (P), Pipecolic acid (P)
Peroxin 2 deficiency Zellweger	PEX2	614866 614867	IEM0890	AR			Kidney cysts				VLCFA (P), Pipecolic acid (P)
Peroxin 3 deficiency Zellweger	PEX3	617370 614882	IEM0891	AR			Kidney cysts				VLCFA (P), Pipecolic acid (P)
Peroxin 6 deficiency Zellweger	PEX6	614862 614863 616617	IEM0893	AR			Kidney cysts				VLCFA (P), Pipecolic acid (P)
Peroxin 10 deficiency Zellweger	PEX10	614870 614871	IEM0894	AR			Kidney cysts				VLCFA (P), Pipecolic acid (P)
Peroxin 14B deficiency Zellweger	PEX11B	614920	IEM0895	AR			Kidney cysts				VLCFA (P), Pipecolic acid (P)
Peroxin 12 deficiency Zellweger	PEX12	614859 266510	IEM0896	AR			Kidney cysts				VLCFA (P), Pipecolic acid (P)
Peroxin 13 deficiency Zellweger	PEX13	614883 614885	IEM0897	AR			Kidney cysts				VLCFA (P), Pipecolic acid (P)
Peroxin 14 deficiency Zellweger	PEX14	614887	IEM0898	AR			Kidney cysts				VLCFA (P), Pipecolic acid (P)
Peroxin 16 deficiency Zellweger	PEX16	614876 614877	IEM0899	AR			Kidney cysts				VLCFA (P), Pipecolic acid (P)
Peroxin 19 deficiency Zellweger	PEX19	614886	IEM0900	AR			Kidney cysts				VLCFA (P), Pipecolic acid (P)
Peroxin 26 deficiency Zellweger	PEX26	614872 614873	IEM0901	AR			Kidney cysts				VLCFA (P), Pristanic acid (S), Phytanic acid (S), AST/ALT (P), Plasmalogens (RBC), Pipecolic acid (S, U)
Disorders of lysosome-related organelle biogenesis
Arthrogryposis-renal dysfunction-cholestasis syndrome type 1	VPS33B	208085	IEM1381	AR				Nephrocalcinosis		Kidney failure	DNA
Mucopolysaccharidosis-plus syndrome	VPS33A	617303	IEM0869	AR		Proteinuria					Mucopolysaccharides (U), Oligosaccharides (U)
Disorders of vesicular trafficking
COG7-CDG Conserved oligomeric Golgi complex subunit 7 deficiency	COG7	608779	IEM1017	AR	Kidney tubulopathy					Obstructive uropathy	ASAT/ALAT (P), CK (P), Glucose (S), Total/direct bilirubin (S), Sialotransferins (S)
Arthrogryposis-renal dysfunction-cholestasis syndrome type 2	VIPAS39	613404	IEM1414	AR						Progressive Kidney impairment	DNA
Carpenter syndrome	RAB23	201000	IEM1436	AR						Hydronephrosis	DNA
STX5-CDG Syntaxin-5 deficiency	STX5	603189	IEM1674						Agenesis of left Kidney	Hydronephrosis Unilateral hydronephrosis	Alkaline phosphatase (P), IGF1 (P), Insulin (P), Coagulation factors (P), Ammonia (P)
Disorders of sphingolipid degradation
Alpha-galactosidase A deficiency Fabry disease	GLA	301500	IEM0844	XL		Proteinuria				Kidney failure Kidney failure, chronic	Globotriaosylceramide (P); Globotriaosylsphingosine (P)
Alpha-neuraminidase deficiency Sialidosis	NEU1	256550	IEM0848	AR						Kidney failure Kidney failure, chronic	Oligosaccharides (U), Lysosomal enzymes (DBS)
Cathepsin A deficiency Galactosialidosis	CTSA	256540	IEM0849	AR		Proteinuria				Kidney failure	Oligosaccharides (U), Lysosomal enzymes (DBS)
Disorders of autophagy
EPG5 deficiency Vici syndrome	EPG5	242840	IEM0811	AR	Kidney tubular acidosis						DNA
Other disorders of complex molecule degradation
Glucocerebrosidase receptor deficiency	SCARB2	254900	IEM0875	AR						Kidney failure	Lysosomal enzymes (DBS)
COFACTOR AND MINERAL METABOLISM (n=21)
Disorders of molybdenum cofactor metabolism
Cyclic pyranopterin monophosphate synthase deficiency MoCo A	MOCS1	603707	IEM0275	AR				Nephrolithiasis			Uric acid (P), Sulfite (U), a-aminosemialdehyde (CSF), PLP (CSF), Purines and pyrimidines (U), Amino acids (P)
Molybdopterin synthase deficiency MoCo B	MOCS2	603708	IEM0276	AR				Nephrolithiasis			Uric acid (P), Sulfite (U), a-aminosemialdehyde (CSF), PLP (CSF), Purines and pyrimidines (U), Amino acids (P)
Gephyrin deficiency MoCo C	GPHN	603930	IEM0277	AR				Nephrolithiasis			Uric acid (P), Sulfite (U), a-aminosemialdehyde (CSF), PLP (CSF), Purines and pyrimidines (U), Amino acids (P)
Molybdenum cofactor sulfurase deficiency	MOCOS	603592	IEM0278	AR				Urolithiasis Urolithiasis, xanthine stones		Kidney failure Kidney failure, acute	Purines and pyrimidines (U, P), Uric acid (U)
Other disorders of vitamin metabolism
Vitamin A receptor deficiency	STRA6	601186	IEM0256	AR					Hypoplastic kidney Horseshoe kidney Pelvic kidney	Hydronephrosis	DNA
Vitamin D 24-hydroxylase deficiency	CYP24A1	143880	IEM0269	AR				Nephrocalcinosis Nephrolithiasis		Polyuria	Calcium (U)
Disorders of niacin and NAD metabolism
NAD synthetase 1 deficiency	NADSYN1	618845	IEM1559	AR					Hypoplastic or absent Kidneys Kidney anomalies		DNA
Disorders of folate metabolism
5,10-Methylene-tetrahydrofolate dehydrogenase deficiency	MTHFD1	172460	IEM0224	AR		Hemolytic uremic syndrome (atypical)					Amino acids (P); Homocysteine (P); 5-Methyltetrahydrofolate (CSF), Folate (S)
Disorders of cobalamin metabolism
Methylmalonic aciduria and homocystinuria, cblF type	LMBRD1	277380	IEM0211	AR		Haematuria Haemolytic uraemic syndrome					Amino acids (P), Organic acids (U), Acylcarnitines (DBS, P), tHcy (P), SAM/SAH (P), Blood count
Methylmalonic aciduria and homocystinuria, cblJ type	ABCD4	614857	IEM0212	AR		Haematuria Haemolytic uraemic syndrome					Amino acids (P), Organic acids (U), Acylcarnitines (DBS, P), tHcy (P), SAM/SAH (P)
Methylmalonic aciduria and homocystinuria, cblC type	MMACHC	277400	IEM0213	AR		Haematuria Haemolytic uraemic syndrome					Homocysteine, total (P), B12 (S), Blood count, Organic acids (U), Acylcarnitines (DBS, P), Amino acids (P)
Epi-cblC	MMACHC PRDX1	609831 176763	IEM0214	Digenic		Haematuria Haemolytic uraemic syndrome					Homocysteine, total (P), B12 (S), Blood count, Organic acids (U), Acylcarnitines (DBS, P), Amino acids (P)
Methylmalonic aciduria, cblDv2 type	MMADHC	277410	IEM0215	AR						Kidney failure Kidney failure, chronic	SAM (P,CSF), Amino acids (P), Organic acids (U), Acylcarnitines (P,DBS)
Methylmalonic aciduria and homocystinuria, cblD type	MMADHC	277410	IEM0215	AR		Haematuria Haemolytic uraemic syndrome					SAM (P,CSF), Amino acids (P), Organic acids (U), Acylcarnitines (P,DBS)
Methylmalonic aciduria, cblA type	MMAA	251100	IEM0218	AR						Kidney failure Kidney failure, chronic	Amino acids (P), Organic acids (U), Acylcarnitines (P,DBS)
Methylmalonic aciduria, cblB type	MMAB	251110	IEM0219	AR						Kidney failure Kidney failure, chronic	Amino acids (P); Organic acids (U); Acylcarnitines (U, P, DBS); Anion gap
Disorders of copper metabolism
Copper-transporting ATPase subunit beta deficiency Wilson disease	ATP7B	277900	IEM0279	AR	Kidney tubular acidosis						ASAT/ALAT (P); Copper (S, U); Ceruloplasmin (S)
Copper-transporting ATPase subunit alpha deficiency Menkes syndrome/Occipital horn syndrome	ATP7A	304150	IEM0280	XL						Urinary Infections Bladder diverticula	Copper (S, U), Ceruloplasmin (S)
Disorders of magnesium metabolism
Sodium-potassium ATPase γ subunit deficiency	FXYD2	154020	IEM0307	AD						Kidney failure	Calcium (P, U, Magnesium (S, U)
KCNJ10 deficiency	KCNJ10	600791 612780	IEM0313	AR						Polydipsia Polyuria	Steroids (P), Calcium (P), Magnesium (P), Potassium (P)
Disorders of zinc metabolism
Birk-Landau-Perez syndrome	SLC30A9	617595	IEM0300	AR	Tubulointerstitial nephritis Nephritis						Potassium (P)
OTHER (n=4)
Monoamine neurotransmission
Cytochrome b561 deficiency	CYB561	618182	IEM1049	AR	Kidney tubulopathy Kidney tubulopathy, generalized						Norepinephrine (P, U), Serotonin (S), Dopamine (P)
Disorders of insulin metabolism
Kabuki syndrome	KMT2D	147920	IEM1492	AD					Congenital kidney anomalies		DNA
Disorders of steroid metabolism
Cytochrome P450 oxidoreductase deficincy	POR	201750	IEM0760	AR					Kidney anomalies	Hydronephrosis Kidney insufficiency	Steroids (P, U)
Disorders of palmitoylation
Porcupine palmitoyltransferase deficiency	PORCN	305600	IEM0688	XL					Horseshoe kidney	Hydronephrosis	DNA
